# Supplementary material for: An 8-channel Tx/Rx dipole array combined with 16 Rx loops for high-resolution functional cardiac imaging at 7 T
Source: MAGMA. 2017 Nov 24;31(1):7–18. doi: 10.1007/s10334-017-0665-5 (PMC5813068; doi:10.1007/s10334-017-0665-5)
Supplement: Supplementary file 1 — Supplementary material 1 (XLSX 12 kb) [file 10334_2017_665_MOESM1_ESM.xlsx]

## Sheet: Blad1
2	2	2	3		R1		2	2	1	2		R2
2	1	2	2		Artifacts		2	1	2	2		Artifacts
3	3	3	3				2	3	2	3
2	1	2	2				2	2	2	2
3	2	3	3				3	2	2	3
3	3	3	2				3	2	2	2
2	3	2	3				1	2	2	2
3	3	3	3				3	2	2	2
2.5	2.25	2.5	2.625	MEAN			2.25	2	1.875	2.25	MEAN
0.534522	0.886405	0.534522	0.517549	STD			0.707107	0.534522	0.353553	0.46291	STD
3	3	3	3		Noise		3	3	3	3
3	3	3	3				3	3	3	3		Noise
3	3	3	3				3	3	3	3
3	3	3	3				3	3	3	3
3	3	3	3				3	3	3	3
3	3	3	3				3	3	3	3
3	3	3	3				3	3	3	3
3	3	3	3				3	3	3	3
3	3	3	3	MEAN			3	3	3	3	MEAN
0	0	0	0	STD			0	0	0	0	STD
2	2	2	3		Overall Image Quality		2	2	1	2
3	1	2	2				2	1	2	2		Overall Image Quality
3	3	3	3				2	3	3	3
2	1	2	2				3	2	2	2
3	3	3	3				3	2	2	3
3	3	3	2				3	3	2	2
2	2	2	3				2	2	2	3
3	3	3	3				3	3	2	3
2.625	2.25	2.5	2.625	MEAN			2.5	2.25	2	2.5	MEAN
0.517549	0.886405	0.534522	0.517549	STD			0.534522	0.707107	0.534522	0.534522	STD
